# Supplementary material for: The Structure Properties of Carbon Materials Formed in 2,4,6-Triamino-1,3,5-Trinitrobenzene Detonation: A Theoretical Insight for Nucleation of Diamond-like Carbon
Source: Int J Mol Sci. 2023 Aug 8;24(16):12568. doi: 10.3390/ijms241612568 (PMC10454052; doi:10.3390/ijms241612568)
Supplement: Supplementary file 1 [file ijms-24-12568-s001.zip]

Archive with 1 entries (1 files):
- ijms-2502440-SI.pdf
